# Supplementary material for: Six-minute stepper test in hospitalized elderly patients: Convergent validity, test-retest reliability and safety
Source: PLoS One. 2020 Oct 29;15(10):e0241372. doi: 10.1371/journal.pone.0241372 (PMC7595576; doi:10.1371/journal.pone.0241372)
Supplement: S1 Data — (XLSX) [file pone.0241372.s001.xlsx]

## Sheet: Hospitalized elderly
Gender	Age	Evaluation day	Reason for hospitalization	MMSE	Comorbidities	CCI	Weight (Kg)	Height (cm)	BMI (Kg/m2)	Total muscle mass (Kg)	Appendicular muscle mass (Kg)	Body fat tissue (%)	Dominance	HGS 1	HGS 2	HGS 3	HGS analyze	6GST 1	6GST 2	6GST 3	6GST analyze (m/s)	Classification	6MST 1	6MST 2	6MST analyze	SBP start	SBP final	SBP recovery	DBP start	DBP final	DBP recovery	MAP	HR start	HR 2'	HR 4'	HR 6'	HR recovery	SpO2 start	SpO2 2'	SpO2 4'	SpO2 6'	SpO2 recovery	Dyspnea start	Dyspnea 2'	Dyspnea 4'	Dyspnea 6'	Dyspnea recovey	Fatigue start	Fatigue 2'
1	70	8	surgical	30	lung adenocarcinoma, DM, DLP, gastroduodenopancreatectomy, prostatectomy	3	65.6	168	23.24	43.5	19.3	30	Right	26	24	26	26	1.82	1.86	1.94	1.94	Sarcopenia	290	285	290	130	170	140	70	100	80	123.333	70	112	115	118	75	96	96	97	97	96	0	0	0	0	0	0	0
1	65	4	surgical	29	prostate cancer, DLP	2	104	184	30.72	74.9	32.8	24.3	Right	48	50	46	50	1.82	2	2	2	Normal	379	449	449	120	150	120	60	80	70	103.333	45	90	96	98	44	96	96	96	95	96	0.5	1	2	3	0.5	0.5	1
1	70	3	clinical	26	benign paroxysmal positional vertigo, hypertension, DM, depression	1	90	172	30.42	57.3	25.1	33	Right	32	32	32	32	1.18	1.07	1.28	1.28	Normal	111	105	111	110	120	120	60	60	70	80	59	80	75	78	57	97	99	99	97	97	0	1	5	3	2	0.5	4
1	89	5	clinical	28	hypertension, DM, nasal dorsal basocellular carcinoma, gastroesophageal reflux disease, hyperuricemia, prostatectomy, cholecystectomy	3	86.2	175	28.15	57.3	23.2	30	Right	36	36	36	36	1.28	1.28	1.4	1.4	Normal	232	187	232	140	160	130	70	60	60	93.3333	62	78	84	90	68	96	93	96	96	96	0	1	0.5	2	0	0	4
1	79	5	surgical	28	DM, hypertension, prostate cancer	3	101.6	160	39.69	53.6	24.9	44.5	Right	34	34	34	34	0.87	0.82	0.85	0.87	Normal	117	80	117	110	120	100	60	60	60	80	93	111	109	102	98	92	93	97	99	91	0	3	0	0	0	0	0
1	64	3	surgical	29	DLP	0	70.1	167	25.14	53.7	23.4	19.3	Right	36	36	32	36	1.62	1.67	1.58	1.67	Normal	203	176	203	130	160	120	70	70	70	100	85	106	110	111	92	95	94	96	97	96	0.5	1	2	2	0.5	0.5	1
1	75	7	clinical	29	hypertension, DM, COPD, non-dialysis CKD, hepatocarcionoma, prostate TURP, right lung lobectomy, cholecystectomy	7	66.6	177	21.26	46.3	19.5	26.7	Right	24	28	26	28	1.22	1.2	1.36	1.36	Normal	132	147	147	160	180	160	70	80	80	113.333	81	97	114	115	88	96	95	95	94	96	0	2	3	2	0	0	0
1	77	3	clinical	26	Allogeneic bone marrow transplantation unrelated to acute myeloid leukemia, DLP, gastroesophageal reflux disease	0	78.4	177	25.02	50.6	21.7	32	Right	26	34	34	34	0.95	1.07	1.2	1.2	Normal	269	273	273	110	140	110	70	80	60	100	78	111	113	119	80	93	95	97	97	96	1	2	3	3	1	1	3
1	71	4	clinical	29	DM	1	76.7	175	25.04	55.6	23.4	23.7	Right	34	34	32	34	1.46	1.4	1.58	1.58	Normal	136	162	162	120	140	130	70	80	80	100	83	109	116	115	98	99	99	98	98	98	0	2	5	7	0.5	1	5
1	75	8	clinical	29	extraperitoneal rectal adenocarcinoma, prostate adenocarcinoma, hypothyroidism, COPD, DLP	3	60.5	167	21.69	46.4	19.5	19.2	Right	30	30	28	30	0.91	0.91	0.97	0.97	Normal	198	199	199	100	110	110	60	60	60	76.6667	78	97	100	103	80	90	89	90	91	92	0	1	3	3	0.5	1	1
1	67	6	clinical	29	DLP, mood disorder, anxiety	0	79	172	26.7	52	22.8	30.7	Right	32	34	30	34	1.94	1.94	1.94	1.94	Normal	389	416	416	110	130	120	70	90	80	103.333	75	99	104	110	84	94	96	95	96	94	0	0	0	0	0	0	0
1	63	5	clinical	29	Asthma, hypertension, Crohn's disease, active smoker	1	68	173	22.72	52.3	23	19	Right	28	29	28	29	1.58	1.58	1.62	1.62	Normal	190	134	190	130	150	140	80	90	80	110	98	120	113	123	101	94	93	94	95	94	0	2	2	3	2	0	5
1	75	9	surgical	28	DM, hypothyroidism, depression, fundoplication gastroesophageal reflux disease	1	74.7	175	24.39	55.7	22.3	21.5	Right	36	40	38	40	1.71	1.76	1.76	1.76	Normal	318	50	318	140	160	140	80	80	70	106.667	65	109	116	124	76	98	98	99	99	98	0	3	5	5	2	0	3
1	79	3	clinical	25	videolaparoscopic appendectomy, lapatotomy for collection drainage	0	73.7	167	26.43	50.1	20.9	28.4	Right	24	25	24	25	1.28	1.33	1.33	1.33	Normal	294	224	294	120	150	100	80	80	60	103.333	75	91	99	104	78	96	96	97	98	96	1	2	2	4	0.5	2	3
1	69	10	surgical	30	hypertension, DLP, benign prostatic hyperplasia	0	82.7	176	26.7	60	26.1	23.6	Right	35	38	38	38	1.62	1.58	1.58	1.62	Normal	239	236	239	110	150	110	60	70	70	96.6667	74	100	107	115	82	98	98	98	98	97	0	0	0	1	0	0	4
2	62	4	clinical	29	mastectomy, hypertension	0	73	163	27.48	46.3	21	33.3	Left	18	16	18	18	1.58	1.54	1.62	1.62	Normal	200	206	206	120	140	120	70	80	70	100	97	114	121	123	96	99	100	100	100	98	0	0	2	1	0	0	1
2	68	5	clinical	25	hypertension, chronic lymphoid leukemia, Raynauld syndrome, hypothyroidism, polyneuropathy	2	52.2	163	19.65	36.8	15.3	26.7	Right	18	20	20	20	0.66	0.63	0.62	0.66	Normal	54	48	54	150	180	160	80	80	80	113.333	97	109	109	113	99	96	96	96	98	97	2	3	3	3	3	5	5
2	60	3	clinical	29	depression, hypothyroidism	0	83.9	164	31.19	50	20.5	37.2	Right	26	28	28	28	1.46	1.5	1.5	1.5	Normal	207	305	305	110	130	100	60	80	60	96.6667	71	104	114	119	63	96	96	98	97	95	0	2	2	3	0	0	2
2	65	3	surgical	29	hypertension, DLP, lung cancer	2	58.6	154	24.71	36.6	15.9	34.2	Right	22	22	21	22	1.46	1.62	1.67	1.67	Normal	197	244	244	120	140	110	70	80	70	100	64	85	89	93	64	94	89	92	92	95	0	0	1	2	0	0	2
2	62	5	clinical	29	stage III breast cancer	2	70.6	167	25.31	44	18.9	34.4	Right	22	18	20	22	1.13	1.2	1.2	1.2	Normal	175	202	202	120	130	120	70	70	60	90	80	104	109	108	81	99	98	99	99	98	1	1	1	1	1	3	3
2	66	10	clinical	29	No	0	64.4	158	25.8	41.4	17.6	32.3	Right	24	24	24	24	1.58	1.43	1.5	1.58	Normal	299	309	309	100	120	100	60	80	70	93.3333	62	93	101	103	67	96	95	96	96	96	0	0	0	0	0	0	0
2	85	4	clinical	27	COPD, hypertension, hiatus hernia, gastroesophageal reflux disease	1	54.1	145	25.73	34.3	14.4	33.2	Right	16	14	12	16	1.28	1.3	1.4	1.4	Normal	120	141	141	120	150	130	90	80	80	103.333	92	115	116	116	90	93	92	93	93	94	0	0.5	2	2	0.5	1	2
2	85	4	surgical	29	hypertension	0	72.5	159	28.68	43.2	19.7	37.3	Right	20	18	18	20	1.09	1.11	1.15	1.15	Normal	153	125	153	140	160	130	70	60	60	93.3333	85	103	107	118	83	97	100	100	100	97	2	7	10	9	0.5	0	9
2	71	5	clinical	29	carcionama of unknown primary site with multiple bone lesions, hypertension, DM	3	81.2	149	36.57	41.4	19.2	46.3	Right	12	12	14	14	0.68	0.77	0.82	0.82	Normal	82	42	82	140	150	130	80	80	80	103.333	83	112	112	82	84	97	97	96	97	96	3	5	7	3	3	0	0
2	60	5	clinical	27	lung adenocarcinoma, insulin dependent DM	3	61.4	161	23.69	35.7	15	38.7	Right	18	18	18	18	0.88	1.2	1.13	1.2	Normal	160	187	187	120	140	130	70	80	80	100	92	115	123	125	99	97	93	94	92	97	2	4	5	5	3	0	4
2	79	6	clinical	27	COPD, hypertension	1	53.8	162	20.5	34.3	14	32.9	Right	12	12	12	12	0.66	0.65	0.64	0.66	Severe Sarcopenia	30	28	30	130	140	130	70	80	70	100	70	80	78	71	72	93	93	94	94	93	0.5	0.5	2	1	1	4	4
2	77	5	clinical	26	hypothyroidism, appendectomy	0	73.1	159	28.91	43.7	19.1	37	Right	18	24	24	24	1.46	1.54	1.43	1.54	Normal	107	133	133	140	140	140	80	80	80	100	96	103	114	109	92	93	92	93	94	93	0	0	0	0	0	0	3
2	63	8	surgical	28	gastric adenocarcionoma, peritoneal and bone metastasis (right femur), gastrectomy, lymphadenectomy	6	45.9	157	18.62	34.9	14.5	19.9	Right	12	10	8	12	0.91	0.82	0.83	0.91	Sarcopenia	94	104	104	130	140	130	80	70	80	93.3333	81	104	106	109	83	95	96	96	97	95	0	2	2	2	0	0	2
2	75	6	clinical	28	hypertension	0	85.5	162	32.58	44.1	19.6	45.7	Right	20	18	18	20	1.36	1.33	1.4	1.4	Normal	267	260	267	140	160	140	90	100	90	120	77	99	114	115	92	96	96	97	98	97	0	1	1	2	0	0	1
2	63	3	surgical	29	salivary gland tumor, lymph node recurrence, hypothyroidism, DLP	6	46.7	154	19.69	34.9	14.6	21.2	Right	24	24	24	24	1.2	1.33	1.62	1.62	Normal	244	282	282	130	150	130	80	70	80	96.6667	89	112	120	123	93	95	92	93	93	94	0	2	2	2	0	0	4
Subtitle
Gender: 1 (man) 2 (woman)
Comorbidities: COPD (chronic obstructive pulmonary disease), CKD (chronic kidney disease), DM (Diabetes Mellitus), DLP (dyslipdemia)
[truncated: 4 more columns]

## Sheet: Healthy elderly
Gender	Age	Weight (Kg)	Height (cm)	BMI (Kg/m2)	6MST analyze	SBP start	SBP final	SBP recovery	DBP start	DBP final	DBP recovery	HR start	HR 2'	HR 4'	HR 6'	HR recovery	SpO2 start	SpO2 2'	SpO2 4'	SpO2 6'	SpO2 recovery	Dyspnea start	Dyspnea 2'	Dyspnea 4'	Dyspnea 6'	Dyspnea recovery	Fatigue start	Fatigue 2'	Fatigue 4'	Fatigue 6'	Fatigue recovery
1	70	90	174	29.73	370	125	180	130	90	80	80	66	120	111	113	74	95	94	94	93	97	0	0	0	0	0	0	0	0	0	0
1	67	78	167	27.97	312	130	180	130	80	60	80	64	101	112	122	72	98	96	98	98	99	0	2	2	2	0	0	2	3	5	3
1	70	90	174	29.73	370	125	180	130	90	80	80	66	120	111	113	74	95	94	94	93	97	0	0	0	0	0	0	0	0	0	0
1	63	68	165	24.98	350	120	140	115	80	80	80	63	97	101	106	77	98	95	94	98	98	0	0	0.5	0	0	0	1	3	2	0.5
1	75	64	159	25.32	389	110	160	120	70	70	70	61	97	105	121	67	95	98	98	97	94	0	0	0	0	0	0	0	5	6	0
1	75	64	159	25.32	389	110	160	120	70	70	70	61	97	105	121	67	95	98	98	97	94	0	0	0	0	0	0	0	5	6	0
1	75	64	159	25.32	389	110	160	120	70	70	70	61	97	105	121	67	95	98	98	97	94	0	0	0	0	0	0	0	5	6	0
1	67	78	167	27.97	312	130	180	130	80	60	80	64	101	112	122	72	98	96	98	98	99	0	2	2	2	0	0	2	3	5	3
1	61	74	179	23.1	735	120	210	140	80	90	90	60	127	130	130	78	97	95	90	90	96	0	0.5	5	7	0	0	2	5	7	1
1	75	64	159	25.32	389	110	160	120	70	70	70	61	97	105	121	67	95	98	98	97	94	0	0	0	0	0	0	0	5	6	0
1	67	78	167	27.97	312	130	180	130	80	60	80	64	101	112	122	72	98	96	98	98	99	0	2	2	2	0	0	2	3	5	3
2	62	72	152	31.16	250	110	140	110	80	80	80	80	113	111	147	86	96	96	97	97	97	0	0	0	0	0	0	1	2	3	0
2	69	51	152	22.07	346	120	130	120	70	60	60	53	102	118	116	82	98	98	98	96	99	0	0	0	0	0	0.5	3	5	9	0.5
2	59	75	158	30.04	288	110	140	110	70	70	70	83	103	105	106	83	96	97	97	97	98	0	0	0.5	0.5	0	0	2	3	4	0
2	66	71	169	24.86	300	130	150	110	80	70	70	82	112	126	147	74	98	94	97	97	97	0	0	0	0	0	0	0	0	0	0
2	63	55	148	25.11	300	130	140	110	70	70	70	63	101	103	102	65	98	98	98	98	96	0	2	3	2	0	0	3	5	5	0
2	66	71	169	24.86	300	130	150	110	80	70	70	82	112	126	147	74	98	94	97	97	97	0	0	0	0	0	0	0	0	0	0
2	73	70	154	29.52	335	100	160	110	70	70	70	88	134	138	144	100	96	96	98	98	97	0	0.5	1	1	0	0	3	5	5	0
2	60	61	168	21.61	467	120	190	120	80	80	80	58	115	116	118	67	100	98	98	94	100	0	0	1	2	0	0	2	4	4	0
2	78	53	150	23.56	311	110	180	130	80	80	80	72	85	97	111	75	96	96	98	97	97	0	0.5	3	3	0	0	0.5	3	3	0
2	77	76	163	28.6	325	100	140	110	70	70	70	52	109	102	100	57	98	98	98	98	98	0	0	0	0	0	0	0	0	0	0
2	64	49.6	155	20.65	347	130	170	120	80	80	70	74	130	131	128	61	96	97	98	98	98	0	0	0	0	0	0	0.5	0.5	0.5	0
2	64	49.6	155	20.65	347	130	170	120	80	80	70	74	130	131	128	61	96	97	98	98	98	0	0	0	0	0	0	0.5	0.5	0.5	0
